# Supplementary material for: A novel prognostic signature in osteosarcoma characterised from the perspective of unfolded protein response
Source: Clin Transl Med. 2022 Mar 28;12(3):e750. doi: 10.1002/ctm2.750 (PMC8958346; doi:10.1002/ctm2.750)
Supplement: Supplementary file 2 — SUPPORTING INFORMATION [file CTM2-12-e750-s002.xlsx]

## Sheet: Supplementary Table 1
Supplementary Table 1. A summary of datasets used in this study
#	Cohort	No. of samples	Sample type	Survival info.	Purpose
1	GSE99671	36	18 tumors + 18 normal tissues	No	DEGs,enrichment analysis and and OS-specific UPR signature
2	Zhengzhou	48	24 tumors + 24 normal tissues	No
3	GSE126209	22	11 tumors + 11 normal tissues	No	DEGs and OS-specific UPR signature
4	GSE21257	53	53 tumors	Overall and progression free	Patient subtyping and prognostic model construction
5	TARGET	88	88 tumors	Overall and progression free
6	TCGA	265	265 tumors	Overall and progression free

## Sheet: Supplementary Table 2
Supplementary Table 2. The previously established UPR related genes.
SYMBOL	ENTREZID
PLA2G4B	100137049
BCL2L11	10018
CTDSP2	10106
PREB	10113
PDIA6	10130
PIGBOS1	101928527
STUB1	10273
CLGN	1047
CREB3	10488
HYOU1	10525
AGR2	10551
ERN2	10595
YIF1A	10897
PDIA5	10954
COPS5	10987
KDELR3	11015
FICD	11153
KLHDC3	116138
ADD1	118
TPP1	1200
CALR3	125972
ATF6B	1388
CREB3L4	148327
CTH	1491
DAB2IP	153090
CREBRF	153222
DCTN1	1639
DDIT3	1649
DDX11	1663
BHLHA15	168620
EIF2S1	1965
EP300	2033
ERN1	2081
EXTL1	2134
EXTL2	2135
EXTL3	2137
SEC31A	22872
ATF6	22926
UFL1	23376
PPP1R15A	23645
FGF21	26291
TBL2	26608
AMFR	267
GFPT1	2673
SERP1	27230
RNF175	285533
GSK3A	2931
HDGF	3068
CXXC1	30827
HSPA5	3309
IGFBP1	3484
CXCL8	3576
ACADVL	37
SERP2	387923
LMNA	4000
DNAJB9	4189
ASNS	440
SULT1A4	445329
ATF3	467
ATF4	468
NCK1	4690
NFE2L2	4780
DERL2	51009
BFAR	51283
MBTPS2	51360
DNAJB11	51726
PIK3R1	5295
PARP16	54956
FKBP14	55033
WIPI1	55062
TMEM33	55161
PPP2R5B	5526
RNF121	55298
YOD1	55432
ARFGAP1	55738
MYDGF	56005
EIF2AK2	5610
DNAJC3	5611
RHBDD2	57414
PTPN1	5770
PTPN2	5771
BAK1	578
BAX	581
SRPRB	58477
CCND1	595
CCL2	6347
TSPYL2	64061
HERPUD2	64224
SHC1	6464
CREB3L2	64764
DDRGK1	65992
BOK	666
SSR1	6745
SULT1A3	6818
TLN1	7094
HSP90B1	7184
VCP	7415
WFS1	7466
XBP1	7494
ZBTB17	7709
DERL1	79139
CDK5RAP3	80279
CALR	811
CANX	821
NCK2	8440
SYVN1	84447
CREB3L3	84699
PPP1R15B	84919
STC2	8614
MBTPS1	8720
CREB3L1	90993
ATP6V0D1	9114
DERL3	91319
VAPB	9217
EIF2AK3	9451
GOSR2	9570
EDEM1	9695
HERPUD1	9709
TATDN2	9797
CUL7	9820
CEBPB	1051
TP53	7157
NR1H3	10062
BCAP31	10134
LPCAT3	10162
TRIM13	10206
FLOT1	10211
UBE4B	10277
ERLIN1	10613
CFTR	1080
USP19	10869
SEC61B	10952
SERINC3	10955
OS9	10956
ERP29	10961
ERLIN2	11160
RNF139	11236
MAN1B1	11253
PARK7	11315
FBXO17	115290
UBE2J2	118424
CLU	1191
LRRK2	120892
ERP27	121506
FBXO27	126433
RNF183	138065
TTC23L	153657
TMTC3	160418
DDX3X	1654
TOR1A	1861
SCAMP5	192683
EEF2	1938
EIF4G1	1981
STT3B	201595
DNAJC18	202052
FCGR2B	2213
ERP44	23071
UBXN4	23190
FAF2	23197
SIRT1	23411
TARDBP	23435
SDF2L1	23753
ALOX5	240
ALOX15	246
ANKS4B	257629
SVIP	258010
GORASP2	26003
FBXO2	26232
FBXO6	26270
NUPR1	26471
BBC3	27113
ERLEC1	27248
AQP11	282679
GRINA	2907
PDIA3	2923
GSK3B	2932
USP25	29761
POMT2	29954
UBQLN2	29978
UBQLN1	29979
NRBF2	29982
UBE2K	3093
APAF1	317
DNAJB2	3300
HSPA1A	3303
UBAC2	337867
NCCRP1	342897
PDX1	3651
ITPR1	3708
JUN	3725
NHLRC1	378884
MAGEA3	4102
MAP3K5	4217
ATXN3	4287
EIF2AK4	440275
NFE2L1	4779
ATP2A1	487
ATP2A2	488
ATP2A3	489
OPA1	4976
P4HB	5034
UBXN1	51035
TXNDC12	51060
RNFT1	51136
UBE2J1	51465
UFC1	51506
JKAMP	51528
UFM1	51569
GET4	51608
PIK3R2	5296
PMAIP1	5366
PML	5371
DNAJC10	54431
TMCO1	54499
RNF186	54546
SGTB	54557
DNAJB12	54788
AUP1	550
ANKZF1	55139
PPP2CB	5516
NPLOC4	55666
EDEM2	55741
UGGT2	55757
UGGT1	56886
CCDC47	57003
PSMC6	5706
RCN3	57333
TRIB3	57761
RASGRF1	5923
RASGRF2	5924
BCL2	596
BCL2L1	598
RNF5	6048
SEL1L	6400
SGTA	6449
PDIA2	64714
TMBIM6	7009
THBS1	7057
THBS4	7060
TRAF2	7186
UBE2G2	7327
NR1H2	7376
TRIM25	7706
RNF103	7844
MANF	7873
TMUB2	79089
CHAC1	79094
BAG6	7917
UBA5	79876
UBXN8	7993
DNAJB14	79982
FOXRED2	80020
EDEM3	80267
SEL1L2	80343
UBXN6	80700
HM13	81502
TMX1	81542
TMUB1	83590
SESN2	83667
CASP4	837
ATG10	83734
PLA2G6	8398
SRPX	8406
TMEM117	84216
RHBDD1	84236
CAV1	857
TNFRSF10B	8795
EIF2B5	8893
USP13	8975
BRSK2	9024
USP14	9097
TMEM67	91147
TMEM259	91304
AIFM1	9131
RNF185	91445
TMEM129	92305
UBE4A	9354
FBXO44	93611
PDIA4	9601
SEC16A	9919
PET100	100131801
CHAF1A	10036
DNAJB6	10049
TRAP1	10131
DNAJA2	10294
TUBB4B	10383
PFDN6	10471
CCT7	10574
CCT4	10575
CCT2	10576
CCT6B	10693
CCT8	10694
NUDC	10726
PTGES3	10728
SRSF10	10772
CLPX	10845
RUVBL2	10856
AFG3L2	10939
DNAJB4	11080
CDC37	11140
HSPB6	126393
GRPEL2	134266
NUDCD2	134492
SRSF12	135295
CRYAA	1409
CRYAB	1410
CCT8L2	150160
DNAJB8	165721
SCAP	22937
CCT5	22948
NACAD	23148
MDN1	23195
NUDCD3	23386
AIPL1	23746
DNAJB5	25822
HTRA2	27429
APCS	325
DNAJA1	3301
HSPA1B	3304
HSPA1L	3305
HSPA2	3306
HSPA6	3310
HSPA8	3312
HSPA9	3313
HSP90AA1	3320
HSP90AB1	3326
HSPD1	3329
HSPE1	3336
DNAJB1	3337
DNAJC4	3338
NACA2	342538
DNAJB13	374407
LMAN1	3998
NACA	4666
NAP1L4	4676
NPM1	4869
NDUFAF1	51103
HSPA14	51182
AHSP	51327
PFDN1	5201
PFDN2	5202
PFDN4	5203
PFDN5	5204
PPIA	5478
PPIB	5479
HEATR3	55027
SHQ1	55164
DNAJA4	55466
CDC37L1	55664
RP2	6102
SIL1	64374
SCG5	6447
SPG7	6687
ST13	6767
HSPA13	6782
TAPBP	6892
TCP1	6950
CCT3	7203
TTC1	7265
GRPEL1	80273
PDRG1	81572
MKKS	8195
CHAF1B	8208
CCDC115	84317
SERPINH1	871
AIP	9049
CCT6A	908
DNAJA3	9093
TOMM20	9804
NFYC	4802
EXOSC7	23016
EXOSC5	56915
DIS3	22894
KHSRP	8570
EXOSC3	51010
EXOSC8	11340
NFYB	4801
EXOSC9	5393
EIF2S2	8894
EXOSC2	23404
EIF2S3	1968
PARN	5073
CEBPG	1054
DCSTAMP	81501
EXOSC1	51013
DCP2	167227
EXOSC4	54512
EXOSC6	118460
NFYA	4800
DGAT2	84649
GPR39	2863
ISM2	145501
BCAM	4059
COL26A1	136227
LDLRAD2	401944
IFIT1	3434
FGFBP1	9982
TLR5	7100
A4GALT	53947
RUNX2	860
TXLNB	167838
NEURL1B	54492
CAPS	828
ZNF578	147660
SEMA3B	7869
HSPA12B	116835
SNN	8303
HOXD1	3231
TMEM37	140738
SULT2A1	6822
CD59	966
NYNRIN	57523
FLVCR2	55640
DMRT3	58524
NOTCH3	4854
BIK	638
RNF43	54894
FRRS1L	23732
KCNN3	3782
SOX18	54345
VASN	114990
TMEM81	388730
TMEM249	340393
KIAA1217	56243
NCALD	83988
MEGF8	1954
FAM43B	163933
CORO6	84940
POU3F1	5453
KCND3	3752
EPPK1	83481
SYT6	148281
VPS37D	155382
MGAT4B	11282
TMEM19	55266
FITM2	128486
SOSTDC1	25928
RGMA	56963
S1PR5	53637
RASSF2	9770
CSRNP3	80034
TMEM121	80757
SLIT1	6585
SLITRK5	26050
SOGA1	140710
GPER1	2852
RBM12	10137
SLC35D3	340146
SALL2	6297
MAGEE1	57692
DNAJC22	79962
PANX2	56666
TMEM165	55858
TIMP2	7077
MAP2K3	5606
BCHE	590
SLC35E4	339665
HCN2	610
LRFN4	78999
EMILIN3	90187
GPRC5B	51704
LAMA5	3911
NKX2-8	26257
MAPK4	5596
DUSP23	54935
TGOLN2	10618
CGN	57530
TMOD1	7111
SLC30A10	55532
TUBB8	347688
TNFAIP8L1	126282
GPRASP2	114928
MAT2A	4144
LMOD1	25802
CCNJL	79616
TRERF1	55809
CELSR2	1952
EEPD1	80820
IL1R1	3554
AXIN2	8313
KCNJ12	3768
TNFRSF10D	8793
ELFN2	114794
ATF5	22809
ABHD15	116236
METRNL	284207
GDPGP1	390637
B4GALT5	9334
SYNDIG1	79953
C17orf100	388327
SLC38A1	81539
ARHGEF19	128272
DUSP16	80824
ALG2	85365
EAF2	55840
DCLRE1C	64421
CA13	377677
ISL2	64843
SLFN12	55106
SEC61A1	29927
ARL5B	221079
PAX1	5075
PJA2	9867
MAP1B	4131
EIF4EBP1	1978
ULBP2	80328
GPR3	2827
THAP5	168451
FAM221A	340277
DDX58	23586
NHLH2	4808
CAPG	822
HOXD3	3232
SYCP3	50511
PRRC1	133619
TEX19	400629
NR4A1	3164
YPEL5	51646
CCDC160	347475
APLF	200558
FNDC3B	64778
DMRTA2	63950
LETM2	137994
RAB33B	83452
GCC1	79571
UHRF1BP1	54887
HS3ST3A1	9955
PDE4D	5144
CD70	970
LSMEM1	286006
DUSP4	1846
ZNF300	91975
ARRDC4	91947
TTC25	83538
FKBP2	2286
FAM174B	400451
SLC7A5	8140
SMIM14	201895
RIMS1	22999
AARSD1	80755
FOSL2	2355
MAP3K8	1326
LBHD1	79081
KLF4	9314
GLDN	342035
ZBTB21	49854
RORB	6096
BET1	10282
MICAL2	9645
HRK	8739
TMEM50B	757
TBX19	9095
ZNF506	440515
NEU1	4758
ZNF674	641339
N4BP2	55728
LRIG3	121227
CCNB1IP1	57820
PSAT1	29968
ARC	23237
NFIL3	4783
NUCB2	4925
CDC6	990
U2AF1L4	199746
FBXO16	157574
TICAM2	353376
SSR3	6747
GLIS3	169792
MFSD2A	84879
C8orf34	116328
HCN4	10021
ANG	283
TXNDC11	51061
TMEM79	84283
TNC	3371
TMEM198	130612
ARFGAP3	26286
STX5	6811
ACE2	59272
SLC39A14	23516
NFXL1	152518
RAD9A	5883
LYSMD3	116068
SLC33A1	9197
MAMDC4	158056
ZNF550	162972
ZBTB8A	653121
TSTD2	158427
STMND1	401236
SLC10A7	84068
SLC16A4	9122
TMEM39A	55254
ANTXR2	118429
SLC9B1	150159
ZNF841	284371
RGS16	6004
FAM189A2	9413
RWDD2A	112611
C14orf28	122525
PSPH	5723
SLC4A5	57835
IBTK	25998
GPRC5A	9052
CSRNP1	64651
FILIP1L	11259
SLC3A2	6520
GPT2	84706
OLIG2	10215
AMIGO3	386724
ZDBF2	57683
NHSL1	57224
IFRD1	3475
MTHFD2	10797
GRIP2	80852
MSTO1	55154
CCDC173	129881
DDR2	4921
GRM8	2918
RGS2	5997
SAT1	6303
SLC38A2	54407
KCNAB1	7881
GMPPB	29925
TMEM31	203562
LARP1B	55132
ZNF804A	91752
ALDH1L2	160428
ZBED3	84327
PRH1	5554
SLC7A1	6541
UGDH	7358
NR4A2	4929
MIS12	79003
DNAH7	56171
ADAMTS1	9510
NPY1R	4886
GAB3	139716
STARD4	134429
CDR1	1038
TES	26136
TRIM5	85363
RELB	5971
RCAN1	1827
PCDH8	5100
DLX3	1747
JDP2	122953
TMED7	51014
IPCEF1	26034
PLEKHA6	22874
PRSS16	10279
SULF1	23213
ZFAND2A	90637
RP1L1	94137
MATN1	4146
VEGFA	7422
TAC1	6863
CRELD2	79174
SLC22A31	146429
SLCO2A1	6578
HSPB8	26353
ETV5	2119
L1CAM	3897
ACKR4	51554
RNASE4	6038
CRELD1	78987
FAM167A	83648
ULBP1	80329
RBAK-RBAKDN	100533952
PRDM8	56978
GADD45A	1647
FOSB	2354
RPRM	56475
PCK2	5106
ADAMTS5	11096
MBNL2	10150
ZNF165	7718
CDK2AP2	10263
VLDLR	7436
CDH15	1013
KCNJ2	3759
CDRT4	284040
GNGT1	2792
SEC24D	9871
RAB39B	116442
DDIT4	54541
PTGS2	5743
LURAP1L	286343
SLC7A11	23657
GEM	2669
SLC1A4	6509
TDRD5	163589
TSC22D3	1831
FOS	2353
SLC6A9	6536
TMEM100	55273
FAXDC2	10826
OSTN	344901
DND1	373863
TMED7-TICAM2	100302736
TMEM184A	202915
ADM2	79924
LBH	81606
OSTC	58505
SEC23B	10483
SRP19	6728
STT3A	3703
SLFN11	91607
HSD17B7	51478
ABCF2	10061
MTHFR	4524
PON2	5445
LMO4	8543
CBX4	8535
SLC50A1	55974
TMED9	54732
GALK2	2585
GOLGA5	9950
ARMCX3	51566
PGM3	5238
GLRX	2745
ARF4	378
SSR2	6746
NANS	54187
DNAJC12	56521
GOLT1B	51026
COG3	83548
USO1	8615
TMED10	10972
ARRDC3	57561
SHCBP1	79801
TMED5	50999
MGAT2	4247
MAN1A1	4121
SEC11C	90701
EFCAB2	84288
TMEM263	90488
SURF4	6836
GOLGB1	2804
RPN1	6184
FNDC3A	22862
SLC30A7	148867
TRAM1	23471
DPAGT1	1798
HOOK1	51361
SPCS2	9789
ENTPD7	57089
DXO	1797
ARL1	400
FKBP11	51303
SPCS3	60559
SGK3	23678
TMEM41B	440026
SETX	23064
PLK1	5347
GLIPR2	152007
ANXA4	307
TCTN2	79867
PEX19	5824
SF3B3	23450
SETD9	133383
INTS2	57508
EPHA7	2045
COQ7	10229
PHB	5245
CDK11B	984
FXR1	8087
FAM210B	116151
FAM72D	728833
PDCL3	79031
COQ5	84274
CSNK2A1	1457
NEDD4	4734
PPME1	51400
USP28	57646
MTERF4	130916
ATP1A1	476
NECAP2	55707
MIS18A	54069
PABPC1L	80336
RFC3	5983
KIFAP3	22920
CASP8AP2	9994
STAG2	10735
ZMYND11	10771
CENPU	79682
SUPT16H	11198
SMC3	9126
C5orf24	134553
NBPF15	284565
RAB6C	84084
ATG2B	55102
NOL7	51406
TM9SF3	56889
PAPSS2	9060
DAD1	1603
ZRANB2	9406
TTC3	7267
PRDM4	11108
TASP1	55617
AMD1	262
SEC62	7095
YIPF5	81555
MON2	23041
CCNC	892
UBN2	254048
SRP68	6730
MIA3	375056
ARCN1	372
SCFD1	23256
NUS1	116150
SEC63	11231
MTDH	92140
RNF148	378925
TMF1	7110
CCNYL1	151195
UTRN	7402
CISD2	493856
MAN1A2	10905
TSPAN13	27075
TTLL7	79739
COPB2	9276
MLEC	9761
CALU	813
TMED2	10959
HMGCS1	3157
MORF4L2	9643
ZNF184	7738
CDK6	1021
SUCO	51430
BLOC1S6	26258
PDPK1	5170
IKBIP	121457
SEC24A	10802
GPR89B	51463
SRP54	6729
FAM3C	10447
RHOQ	23433
GPR89A	653519
MTFR1	9650
CADPS2	93664
TXNDC15	79770
LIPA	3988
MCFD2	90411
STARD5	80765
CLCC1	23155
UAP1	6675
MAGT1	84061
SEC61G	23480
TVP23C	201158
PAIP2B	400961
GMPPA	29926
LRRTM2	26045
CAMTA1	23261
IDI1	3422
PNP	4860
STEAP3	55240
CEP70	80321
ANXA6	309
SLC13A4	26266
REPS2	9185
CTBP2	1488
N6AMT1	29104
CYP4X1	260293
TFRC	7037
PIEZO2	63895
PMP22	5376
CCNE1	898
ZFX	7543
AMOT	154796
AS3MT	57412
PLA2G7	7941
DHFR	1719
MCM6	4175
ANKRD31	256006
TCAF1	9747
FAR2	55711
ZNF608	57507
NUDT12	83594
POLE4	56655
LRRCC1	85444
TYMS	7298
HIBADH	11112
SLC5A3	6526
CA2	760
PHF19	26147
CC2D2A	57545
RCAN3	11123
DCK	1633
FANCL	55120
PRIM1	5557
ELOVL2	54898
SFR1	119392
IFT81	28981
CLNS1A	1207
BLM	641
ASF1B	55723
FMR1	2332
NFKBIZ	64332
POLA1	5422
PPP2R1B	5519
ATAD2	29028
COPG2	26958
SDR39U1	56948
CKAP2	26586
DNMT3B	1789
SCCPDH	51097
GLCE	26035
GTF3C3	9330
TST	7263
ETV1	2115
MRPS25	64432
KNTC1	9735
EIF2D	1939
ZFP28	140612
CNOT6	57472
ERAP2	64167
ZMYM4	9202
COCH	1690
GALNT1	2589
AGK	55750
UBE2D4	51619
EPS15	2060
ARPC1A	10552
OSTM1	28962
TFAM	7019
LACTB2	51110
RBBP7	5931
FKBP3	2287
KDM3B	51780
STAU2	27067
CERK	64781
SMC1A	8243
TOP1MT	116447
WDR62	284403
NCAPG2	54892
NPTN	27020
ZNF740	283337
USP32	84669
ACTR2	10097
GOPC	57120
DCUN1D4	23142
GIGYF2	26058
HMGCR	3156
BAHD1	22893
EBNA1BP2	10969
YIPF6	286451
FAR1	84188
PIBF1	10464
AKAP9	10142
ACTN1	87
ECI2	10455
CAAP1	79886
CTR9	9646
CCDC186	55088
RNF128	79589
NPC2	10577
SQLE	6713
CALD1	800
KMT2D	8085
GCH1	2643
NSMCE4A	54780
PDE4DIP	9659
YDJC	150223
EBAG9	9166
CEP57	9702
STX3	6809
RAB5A	5868
HABP4	22927
UBE2O	63893
FBXO5	26271
GNL3	26354
ATF2	1386
LTN1	26046
RBM15B	29890
FIGN	55137
RAPGEF2	9693
RAB1A	5861
COL14A1	7373
RPS6KA6	27330
LRRFIP1	9208
PPIP5K2	23262
UGP2	7360
ABCA5	23461
TTC17	55761
TBC1D8B	54885
EHD1	10938
INSIG1	3638
PUS7L	83448
BHLHE40	8553
HDLBP	3069
SRM	6723
TIFA	92610
RPN2	6185
MCEE	84693
MLKL	197259
SNCA	6622
NBEAL1	65065
FBXO25	26260
SEC13	6396
COPE	11316
IRAK4	51135
ZBTB8OS	339487
TM9SF1	10548
CCDC18	343099
COPA	1314
OSBP	5007
SLC7A8	23428
PNPLA8	50640
PKD2	5311
ZBTB5	9925
DTWD2	285605
CDR2	1039
SLC35B1	10237
TJP2	9414
GPR155	151556
ARL17A	51326
TIMM17A	10440
TRIM27	5987
CCDC181	57821
GOLIM4	27333
TMC3	342125
PRKCZ	5590
GZF1	64412
COPG1	22820
CETN2	1069
TPP2	7174
CNOT3	4849
AP3D1	8943
MYADM	91663
RRBP1	6238
ZNF75D	7626
KRT18	3875
MCTP2	55784
STOX2	56977
ANKRD34B	340120
TMEM214	54867
RABAC1	10567
PIM2	11040
ZNF70	7621
ZNF555	148254
ATF7IP2	80063
NSDHL	50814
ESRP1	54845
MPV17L2	84769
HID1	283987
LOX	4015
CNN2	1265
SLC6A6	6533
ALDH18A1	5832
BANF1	8815
C1orf43	25912
KDELR2	11014
PAIP1	10605
TMEM14A	28978
NOP14	8602
RRP9	9136
NOP56	10528
CNOT4	4850
NHP2	55651
EDC4	23644
NOLC1	9221
DKC1	1736
EIF4A1	1973
XPOT	11260
LSM4	25804
NABP1	64859
LSM1	27257
SDAD1	55153
EIF4A2	1974
EIF4E	1977
DDX10	1662
GEMIN4	50628
SEC11A	23478
EIF4A3	9775
POP4	10775
BAG3	9531
CNOT2	4848
RPS14	6208
CKS1B	1163
YWHAZ	7534
SLC30A5	64924
KIF5B	3799
DCP1A	55802
IMP3	55272
SPCS1	28972
TTC37	9652
TUBB2A	7280
FUS	2521
EXOSC10	5394
EXOC2	55770
PFKFB3	5209
CCNG2	901
ZNF292	23036
PPFIBP1	8496
AXL	558
SIVA1	10572
NUAK1	9891
TOP1	7150
AHSA2	421194

## Sheet: Supplementary Table 3
Supplementary Table 3. The common candidate prognostic genes in the GSE21257 and TARGET cohorts.
Candidate genes	GSE21257					TARGET
	beta	HR (95% CI for HR)	wald.test	p.value		beta	HR (95% CI for HR)	wald.test	p.value
ALOX5AP	-0.47	0.63 (0.45-0.88)	7.3	0.007		-0.4	0.67 (0.46-0.98)	4.3	0.038
ATP6V1E1	-0.98	0.38 (0.17-0.83)	5.8	0.016		-0.53	0.59 (0.36-0.98)	4.2	0.041
BTAF1	0.52	1.7 (1-2.7)	4.5	0.033		0.54	1.7 (1.1-2.8)	4.7	0.031
DNAJC1	1	2.8 (1.3-6.3)	6.4	0.011		0.81	2.3 (1.3-3.9)	8.1	0.0045
GADD45GIP1	0.98	2.7 (1.4-5.3)	8	0.0045		0.47	1.6 (1-2.6)	4	0.045
GNAI1	1	2.7 (1.1-6.7)	4.9	0.027		0.47	1.6 (1.1-2.3)	6.3	0.012
GTPBP8	1.1	3.2 (1.3-7.9)	6	0.014		0.5	1.6 (1-2.7)	4	0.044
IFNGR1	-0.69	0.5 (0.26-0.97)	4.2	0.04		-0.83	0.43 (0.22-0.87)	5.5	0.019
LGR4	0.53	1.7 (1.1-2.7)	5.3	0.021		0.38	1.5 (1-2.1)	4	0.045
MTDH	0.44	1.6 (1-2.3)	4.7	0.029		0.56	1.7 (1-3)	3.9	0.049
MYC	0.56	1.7 (1-2.9)	4.5	0.034		0.71	2 (1.4-3)	12	0.00054
NDUFB9	0.38	1.5 (1.1-2)	5.8	0.016		0.44	1.6 (1.1-2.3)	5.5	0.019
NFX1	0.85	2.3 (1-5.3)	4.2	0.04		0.66	1.9 (1.1-3.4)	5.2	0.023
NOP58	1.1	3 (1.5-6.1)	10	0.0016		0.74	2.1 (1.1-4.1)	4.8	0.028
PGAM4	0.52	1.7 (1-2.8)	4	0.044		0.42	1.5 (1-2.2)	4.4	0.035
RBM34	0.46	1.6 (1-2.4)	4.3	0.038		0.68	2 (1.2-3.1)	8.2	0.0043
RPL10A	0.38	1.5 (1-2.1)	4.6	0.033		0.63	1.9 (1-3.4)	4.4	0.036
RPS28	0.36	1.4 (1-2)	4.8	0.028		0.54	1.7 (1.2-2.5)	7.2	0.0075
SLC16A3	0.49	1.6 (1-2.6)	4.2	0.04		0.37	1.4 (1-2)	4.8	0.029
SMAD9	0.81	2.3 (1.1-4.7)	4.7	0.03		0.43	1.5 (1.1-2.1)	7.5	0.0062
UAP1	0.47	1.6 (1.1-2.4)	5.1	0.024		0.35	1.4 (1-2)	3.9	0.048

## Sheet: Supplementary Table 4
Supplementary Table 4. Detailed information of TMA.
ID	Age	Gender	Tissue	Primary	TNM	Clinical_stage
A1	41	male	bone	primary tumor	T1N0M0	IA
A2	59	female	bone	primary tumor	T1N0M0	IA
A3	50	female	bone	primary tumor	T1N0M0	IIA
A4	17	male	bone	primary tumor	T1N0M0	IIA
A5	47	male	bone	primary tumor	T1N0M0	IIA
A6	35	male	bone	primary tumor	T1N0M0	IIA
A7	12	female	bone	primary tumor	T1N0M0	IIA
A8	34	female	bone	primary tumor	T1N0M0	IIA
A9	18	female	bone	primary tumor	T1N0M0	IIA
B1	57	male	bone	primary tumor	T1N0M0	IIA
B2	18	male	bone	primary tumor	T1N0M0	IIA
B3	15	male	bone	primary tumor	T1N0M0	IIA
B4	56	female	bone	primary tumor	T1N0M0	IIA
B5	52	male	bone	primary tumor	T1N0M0	IIA
B6	10	female	bone	primary tumor	T1N0M0	IIA
B7	69	male	bone	primary tumor	T1N0M0	IIA
B8	17	male	bone	primary tumor	T1N0M0	IIA
B9	14	female	bone	primary tumor	T1N0M0	IIA
C1	15	male	bone	primary tumor	T1N0M0	IIA
C2	31	female	bone	primary tumor	T1N0M0	IIA
C3	64	male	bone	primary tumor	T1N0M0	IIA
C4	24	male	bone	primary tumor	T1N0M0	IIA
C5	32	male	bone	primary tumor	T1N0M0	IIA
C6	30	male	bone	primary tumor	T1N0M0	IIA
C7	14	female	bone	primary tumor	T1N0M0	IIA
C8	62	female	bone	primary tumor	T1N0M0	IIA
C9	13	female	bone	primary tumor	T1N0M0	IIA
D1	15	female	bone	primary tumor	T1N0M0	IIA
D2	31	male	bone	primary tumor	T1N0M0	IIA
D3	38	female	bone	primary tumor	T1N0M0	IIA
D4	64	male	bone	primary tumor	T1N0M0	IIA
D5	46	male	bone	primary tumor	T1N0M0	IIA
D6	33	male	bone	primary tumor	T1N0M0	IIA
D7	42	male	bone	primary tumor	T2N0M0	IIB
D8	14	female	bone	primary tumor	T2N0M0	IIB
D9	51	male	bone	primary tumor	T2N0M0	IIB
E1	32	female	bone	primary tumor	T2N0M0	IIB
E2	35	female	bone	primary tumor	T2N0M0	IIB
E3	19	male	bone	primary tumor	T2N0M0	IIB
E4	28	male	bone	primary tumor	T2N0M0	IIB
E5	36	male	bone	primary tumor	T2N0M0	IIB
E6	28	male	bone	primary tumor	T2N0M0	IIB
E7	29	male	bone	primary tumor	T2N0M0	IIB
E8	42	male	bone	primary tumor	T2N0M0	IIB
E9	19	male	bone	primary tumor	T2N0M0	IIB
F1	60	male	bone	primary tumor	T2N0M0	IIB
F2	28	female	bone	primary tumor	T2N0M0	IIB
F3	10	male	bone	primary tumor	T2N0M0	IIB
F4	19	male	bone	primary tumor	T2N0M0	IIB
F5	16	male	bone	primary tumor	T2N0M0	IIB
F6	21	male	bone	primary tumor	T2N0M0	IIB
F7	18	male	bone	primary tumor	T2N0M0	IIB
F8	19	male	bone	primary tumor	T2N0M0	IIB
F9	16	female	bone	primary tumor	T2N0M0	IIB
G1	27	male	bone	primary tumor	T2N0M0	IIB
G2	17	male	bone	primary tumor	T2N0M0	IIB
G3	37	female	bone	primary tumor	T2N0M0	IIB
G4	12	male	bone	primary tumor	T2N0M0	IIB
G5	32	female	bone	primary tumor	T2N0M0	IIB
G6	20	female	bone	primary tumor	T2N0M0	IIB
G7	16	male	bone	primary tumor	T2N0M0	IIB
G8	15	female	bone	primary tumor	T2N0M0	IIB
G9	12	male	bone	primary tumor	T2N0M0	IIB
H1	15	female	bone	primary tumor	T2N0M0	IIB
H2	16	female	bone	primary tumor	T3N1M0	IVB
H3	22	male	bone	primary tumor	T3N1M0	IVB
H4	15	male	bone	primary tumor	T2N1M0	IVB
H5	17	male	bone	primary tumor	T3N1M0	IVB
H6	52	male	bone	primary tumor	T3N1M0	IVB
H7	28	male	bone	primary tumor	T3N1M0	IVB
